# Supplementary material for: Trophic Drivers of Organochlorine and PFAS Accumulation in Mediterranean Smooth-Hound Sharks: Insights from Stable Isotopes and Human Health Risk
Source: Toxics. 2026 Jan 7;14(1):58. doi: 10.3390/toxics14010058 (PMC12846023; doi:10.3390/toxics14010058)
Supplement: Supplementary file 1 [file toxics-14-00058-s001.zip]

Archive with 1 entries (1 files):
- toxics-4059521-supplementary.pdf
